# Supplementary material for: A Systematic Umbrella Review of the Effects of Teledentistry on Costs and Oral-Health Outcomes
Source: Int J Environ Res Public Health. 2024 Mar 28;21(4):407. doi: 10.3390/ijerph21040407 (PMC11050059; doi:10.3390/ijerph21040407)
Supplement: Supplementary file 1 [file ijerph-21-00407-s001.zip]

Archive with 3 entries (3 files):
- AMSTAR 2-Guidance-document.pdf
- AMSTAR-2.pdf
- ijerph-2829040-supplementary.pdf
